# Supplementary material for: The Host Range of Fusarium proliferatum in Western Canada
Source: Pathogens. 2024 May 14;13(5):407. doi: 10.3390/pathogens13050407 (PMC11123688; doi:10.3390/pathogens13050407)
Supplement: Supplementary file 1 [file pathogens-13-00407-s001.zip]

Archive with 1 entries (1 files):
- pathogens-2928774-supplementary.pdf
